# Supplementary material for: Significant Decrease in Annual Cancer Diagnoses in Spain during the COVID-19 Pandemic: A Real-Data Study
Source: Cancers (Basel). 2021 Jun 28;13(13):3215. doi: 10.3390/cancers13133215 (PMC8267675; doi:10.3390/cancers13133215)
Supplement: Supplementary file 1 [file cancers-13-03215-s001.zip]

Archive with 1 entries (1 files):
- cancers-1266449-supplementary.pdf
